# Supplementary material for: Targeting lysine-specific demethylase 1 (KDM1A/LSD1) impairs colorectal cancer tumorigenesis by affecting cancer cells stemness, motility, and differentiation
Source: Cell Death Discov. 2023 Jun 29;9:201. doi: 10.1038/s41420-023-01502-1 (PMC10310788; doi:10.1038/s41420-023-01502-1)
Supplement: Supplementary file 8 — Supplementary Table 1 [file 41420_2023_1502_MOESM8_ESM.xlsx]

## Sheet: Foglio1
Supplementary Table 1. Patients' informations
Case	Sex	Age	Stage UICC	Distant Metastases 0 (no) 1 (yes)	Death 0 (no) 1 (yes)	LSD1
1	M	47	III	0	0	neg
2	M	75	III	0	1	pos
3	M	78	I	0	0	pos
4	F	80	IV	1	1	pos
5	M	71	III	0	1	pos
6	M	76	III	0	0	neg
7	F	61	II	0	0	neg
8	F	81	III	1	1	pos
9	M	79	II	0	0	neg
10	F	76	III	0	0	neg
11	M	70	I	0	1	pos
12	F	75	III	0	1	neg
13	M	79	IV	1	1	neg
14	M	72	III	1	1	pos
15	M	59	III	0	0	neg
16	M	79	III	1	0	pos
17	F	74	III	0	0	neg
18	F	56	III	1	1	pos
19	M	68	III	0	0	neg
20	M	67	I	0	0	neg
21	M	77	III	1	0	neg
22	M	68	II	1	1	pos
23	M	67	IV	1	0	neg
24	M	59	III	0	0	pos
25	M	68	III	0	0	neg
26	M	45	III	1	0	neg
27	M	56	III	1	1	pos
28	F	23	III	0	0	neg
29	M	76	I	0	0	neg
30	F	78	III	1	1	neg
31	M	65	III	1	1	pos
32	M	55	III	1	1	pos
33	M	73	III	1	1	pos
34	M	79	II	0	0	pos
35	M	29	III	1	1	pos
36	F	57	III	1	0	neg
37	M	71	I	0	0	neg
38	M	67	II	0	0	neg
39	M	50	III	0	0	neg
40	M	78	III	1	0	pos
41	M	67	III	1	1	pos
