# Supplementary material for: Targeting lysine-specific demethylase 1 (KDM1A/LSD1) impairs colorectal cancer tumorigenesis by affecting cancer cells stemness, motility, and differentiation
Source: Cell Death Discov. 2023 Jun 29;9:201. doi: 10.1038/s41420-023-01502-1 (PMC10310788; doi:10.1038/s41420-023-01502-1)
Supplement: Supplementary file 9 — Supplementary Table 2 [file 41420_2023_1502_MOESM9_ESM.xlsx]

## Sheet: 1.A
Suppl. Table 2. P-value adjusted and log2FC values of the identified DEGs
ENSG	Gene symbol	log2FC	padj
ENSG00000234964	FABP5P7	6.91686	0.00266861
ENSG00000079112	CDH17	4.3593	5.4301e-20
ENSG00000196620	UGT2B15	3.61981	1.4447e-18
ENSG00000150722	PPP1R1C	3.55856	0.00102863
ENSG00000284776	AL121900.1	2.92869	0.00390704
ENSG00000228532	AC005000.1	2.91822	1.1987e-07
ENSG00000163394	CCKAR	2.6675	1.4785e-14
ENSG00000135220	UGT2A3	2.46697	1.4647e-17
ENSG00000134193	REG4	2.32014	1.1375e-08
ENSG00000121895	TMEM156	2.09986	0.00218492
ENSG00000275395	FCGBP	1.93604	2.6697e-07
ENSG00000109680	TBC1D19	1.89178	3.3708e-06
ENSG00000167552	TUBA1A	1.8567	8.224e-10
ENSG00000169213	RAB3B	1.85307	4.1658e-30
ENSG00000134240	HMGCS2	1.84831	6.2404e-23
ENSG00000100097	LGALS1	1.75774	2.0277e-09
ENSG00000196542	SPTSSB	1.74313	7.3707e-07
ENSG00000090104	RGS1	1.72207	5.7316e-11
ENSG00000005187	ACSM3	1.68413	6.2448e-10
ENSG00000179674	ARL14	1.67083	8.598e-08
ENSG00000129538	RNASE1	1.65652	3.8942e-05
ENSG00000227038	GTF2IP7	1.64493	0.0107302
ENSG00000001626	CFTR	1.62555	6.4409e-17
ENSG00000117569	PTBP2	1.57768	0.00354048
ENSG00000147041	SYTL5	1.57706	4.2637e-14
ENSG00000185127	C6orf120	1.56241	7.6667e-12
ENSG00000100079	LGALS2	1.51101	0.0459099
ENSG00000184564	SLITRK6	1.50748	3.6291e-06
ENSG00000136048	DRAM1	1.45017	2.3694e-12
ENSG00000164266	SPINK1	1.44663	6.2568e-09
ENSG00000082146	STRADB	1.44188	1.1293e-05
ENSG00000075223	SEMA3C	1.41556	8.8492e-11
ENSG00000203778	FAM229B	1.40557	0.0235195
ENSG00000213463	SYNJ2BP	1.39112	1.2113e-14
ENSG00000231131	LNCAROD	1.33724	6.2703e-07
ENSG00000116741	RGS2	1.32691	8.4836e-14
ENSG00000118271	TTR	1.31139	0.084327
ENSG00000150782	IL18	1.30271	0.020409
ENSG00000169507	SLC38A11	1.2881	0.00152989
ENSG00000243955	GSTA1	1.28549	0.0416183
ENSG00000236039	AC019117.2	1.28446	0.040008
ENSG00000137801	THBS1	1.24093	8.8492e-11
ENSG00000209582	SNORA48	1.21382	0.00608734
ENSG00000198841	KTI12	1.20668	0.00468998
ENSG00000089127	OAS1	1.1985	0.00345539
ENSG00000165272	AQP3	1.19601	4.7829e-05
ENSG00000131171	SH3BGRL	1.19217	0.00405347
ENSG00000135744	AGT	1.19056	0.0003552
ENSG00000100557	CCDC198	1.18534	0.00010091
ENSG00000075213	SEMA3A	1.18346	1.1948e-09
ENSG00000213949	ITGA1	1.15157	7.5191e-08
ENSG00000151876	FBXO4	1.1103	0.0103786
ENSG00000005469	CROT	1.10829	0.00300086
ENSG00000072422	RHOBTB1	1.10054	1.6605e-05
ENSG00000243742	RPLP0P2	1.07841	0.00764261
ENSG00000064787	BCAS1	1.06396	4.8545e-05
ENSG00000136231	IGF2BP3	1.02108	2.4241e-06
ENSG00000111450	STX2	1.02095	0.00168355
ENSG00000101457	DNTTIP1	-1.01157	0.0826056
ENSG00000159348	CYB5R1	-1.01629	0.00159966
ENSG00000138771	SHROOM3	-1.01791	7.6097e-07
ENSG00000158769	F11R	-1.02518	2.0059e-09
ENSG00000196352	CD55	-1.02913	0.00273372
ENSG00000196922	ZNF252P	-1.03665	9.469e-06
ENSG00000176826	FKBP9P1	-1.05002	4.7389e-05
ENSG00000219665	ZNF433-AS1	-1.05048	0.0175594
ENSG00000158050	DUSP2	-1.06307	0.0248157
ENSG00000122203	KIAA1191	-1.06905	9.469e-06
ENSG00000172340	SUCLG2	-1.08081	1.1559e-06
ENSG00000175582	RAB6A	-1.11288	1.1948e-09
ENSG00000104413	ESRP1	-1.12822	1.6221e-06
ENSG00000186063	AIDA	-1.13112	1.8736e-08
ENSG00000182118	FAM89A	-1.17362	0.00054922
ENSG00000122884	P4HA1	-1.18886	1.0071e-15
ENSG00000096433	ITPR3	-1.19405	0.00146777
ENSG00000148346	LCN2	-1.22446	0.00029649
ENSG00000240476	LINC00973	-1.24824	0.00400077
ENSG00000271121	NUDT4P2	-1.32828	0.0136099
ENSG00000135535	CD164	-1.35214	1.6919e-12
ENSG00000196136	SERPINA3	-1.37399	0.00039962
ENSG00000180861	LINC01559	-1.46016	8.334e-10
ENSG00000151632	AKR1C2	-1.55969	1.0482e-10
ENSG00000100196	KDELR3	-1.56724	4.1498e-15
ENSG00000187134	AKR1C1	-1.58112	1.8629e-13
ENSG00000113732	ATP6V0E1	-1.60875	2.9816e-17
ENSG00000287001	AC010624.5	-1.85564	3.7888e-06
ENSG00000169241	SLC50A1	-1.88409	2.0277e-09
ENSG00000004487	KDM1A	-2.14488	7.5002e-30
ENSG00000279766	AC067931.1	-10.129	6.5659e-09

## Sheet: 1.B
Table. 2B Ingenuity Pathway analysis predicted upstream regulator in KDM1A-silenced CRC-SC#1
© 2000-2022 QIAGEN. All rights reserved.
Upstream Regulator	Expr Log Ratio	Molecule Type	Activation z-score	p-value of overlap	Target Molecules in Dataset
miR-124-3p (and other miRNAs w/seed AAGGCAC)		mature microRNA	0.618	9.25e-06	ATP6V0E1,CD164,DRAM1,F11R,PTBP2,SLC50A1,STX2
AGT	1.191	growth factor	-0.309	3.28e-05	AGT,CCKAR,IL18,ITGA1,LCN2,PTBP2,RGS2,RNASE1,SERPINA3,SPINK1,THBS1,TTR
USF2		transcription regulator	0.821	6.86e-05	AGT,CFTR,P4HA1,THBS1
NR3C2		ligand-dependent nuclear receptor	-1.091	9.77e-05	AGT,LCN2,RGS2,SEMA3C,SERPINA3
TNF		cytokine	-0.488	0.000131	AGT,AQP3,CD55,CFTR,DUSP2,F11R,GSTA1,IL18,LCN2,OAS1,RAB6A,RGS1,RGS2,RNASE1,SEMA3C,SERPINA3,THBS1
BMP10		growth factor	1	0.000216	CD55,LCN2,SERPINA3,THBS1
IL1B		cytokine	-1.23	0.000239	CCKAR,CD55,CFTR,GSTA1,IGF2BP3,IL18,ITGA1,LCN2,RNASE1,SEMA3A,SERPINA3,THBS1
IL10RA		transmembrane receptor	1.633	0.000439	ACSM3,CFTR,DRAM1,LCN2,REG4,TTR
CEBPA		transcription regulator	0.092	0.00055	AGT,AKR1C1/AKR1C2,KDM1A,LCN2,LGALS1,RGS2,THBS1
CBX5		transcription regulator	0	0.000697	CDH17,LCN2,OAS1,SERPINA3
FGFR2		kinase	1.98	0.00085	DRAM1,LGALS2,SPINK1,TTR
IRF2		transcription regulator	-1.067	0.000898	CFTR,FCGBP,LCN2,OAS1
TP73		transcription regulator	1.071	0.001	AQP3,CD55,DRAM1,ITGA1,SERPINA3,THBS1,TTR
MAPK1		kinase	-0.152	0.00136	DUSP2,IGF2BP3,LGALS1,OAS1,RGS2,SLITRK6
EGFR		kinase	0.08	0.00208	CD164,F11R,IGF2BP3,LCN2,PPP1R1C,SERPINA3,THBS1
PRDM1		transcription regulator	-0.063	0.00227	AQP3,LGALS1,OAS1,SERPINA3,TTR
GNAS		enzyme	2	0.0024	CD55,RGS2,SEMA3A,THBS1
NR3C1		ligand-dependent nuclear receptor	0.277	0.00263	AGT,GSTA1,HMGCS2,IL18,LCN2,RGS2,SEMA3C,THBS1
PPARGC1A		transcription regulator	-0.531	0.00285	AGT,HMGCS2,IL18,SEMA3A,SEMA3C,SERPINA3
MRTFB		transcription regulator	1.131	0.00326	F11R,LCN2,RHOBTB1,THBS1
Immunoglobulin		complex	-0.174	0.00394	AGT,CD164,IL18,LCN2,LGALS1,OAS1,RGS2,SERPINA3,SPINK1
TGFB1		growth factor	-0.071	0.00401	ACSM3,AKR1C1/AKR1C2,CD55,ESRP1,IL18,ITGA1,KDELR3,LCN2,P4HA1,RAB6A,SEMA3A,SERPINA3,THBS1,TUBA1A
IL6		cytokine	-0.808	0.00418	AGT,GSTA1,ITGA1,LCN2,LGALS1,SERPINA3,THBS1,TTR
NFkB (complex)		complex	0.102	0.00421	AGT,CCKAR,CFTR,DUSP2,IL18,LCN2,SERPINA3
MRTFA		transcription regulator	1	0.00432	F11R,LCN2,RHOBTB1,THBS1
GLI1		transcription regulator	0.342	0.00704	AKR1C1/AKR1C2,ARL14,IL18,LGALS1,REG4,STRADB
HNF4A		transcription regulator	1.982	0.00793	AGT,AKR1C1/AKR1C2,AQP3,CD55,CROT,F11R,GSTA1,LCN2,SEMA3C,SERPINA3,SYNJ2BP,TTR,UGT2A3,UGT2B15
OSM		cytokine	-0.816	0.00841	AKR1C1/AKR1C2,IL18,LCN2,OAS1,SERPINA3,TUBA1A
HIF1A		transcription regulator	1.094	0.00876	AGT,CD164,ITGA1,LGALS1,P4HA1,THBS1
IFNG		cytokine	0.879	0.00893	AGT,CCKAR,CD55,CFTR,F11R,IL18,LCN2,OAS1,RGS1,SEMA3C,THBS1
FSH		complex	-1	0.00908	AQP3,CD55,LGALS1,THBS1,TUBA1A
OGA		enzyme	0.447	0.0103	CD55,IGF2BP3,IL18,THBS1,TUBA1A
ESR1		ligand-dependent nuclear receptor	1.673	0.0134	AGT,AQP3,CD55,HMGCS2,LCN2,LGALS1,RAB6A,SEMA3C,TTR,UGT2B15
PPARD		ligand-dependent nuclear receptor	1.172	0.0148	AQP3,FCGBP,HMGCS2,THBS1
EGF		growth factor	0.762	0.0164	AIDA,AQP3,ARL14,LCN2,SERPINA3,THBS1
SMARCA4		transcription regulator	2	0.0174	AGT,LGALS1,RGS1,RGS2,SPINK1,TTR
DICER1		enzyme	-0.781	0.0183	IGF2BP3,OAS1,SEMA3C,THBS1
PRL		cytokine	0.849	0.0183	ITGA1,OAS1,SERPINA3,SPINK1
TP53		transcription regulator	0.317	0.0198	AQP3,DNTTIP1,DRAM1,DUSP2,F11R,LCN2,OAS1,P4HA1,SEMA3C,SERPINA3,SHROOM3,THBS1
LEP		growth factor	1.067	0.0207	AKR1C1/AKR1C2,AQP3,CROT,IL18,THBS1
FGF2		growth factor	1.732	0.0218	AQP3,ITGA1,SPINK1,THBS1,UGT2B15
NUPR1		transcription regulator	-1.406	0.023	CROT,DNTTIP1,IGF2BP3,LCN2,SHROOM3
PDGF BB		complex	1.279	0.0244	RGS1,RGS2,SERPINA3,THBS1
AR		ligand-dependent nuclear receptor	0	0.0257	AQP3,P4HA1,SERPINA3,SPINK1,THBS1,UGT2B15
NFE2L2		transcription regulator	-0.24	0.0263	AGT,AKR1C1/AKR1C2,GSTA1,SERPINA3,TTR
ERBB2		kinase	0.295	0.0283	CD164,LCN2,LGALS1,SERPINA3,SHROOM3,THBS1,TUBA1A
Interferon alpha		group	0.698	0.0347	AQP3,KDELR3,OAS1,RGS1,TUBA1A
Akt		group	0.068	0.0388	AQP3,CD164,LCN2,THBS1
IL4		cytokine	-0.555	0.0403	CD55,IL18,ITGA1,LGALS1,LGALS2,PTBP2,SPINK1,SYNJ2BP
IGF1		growth factor	-0.469	0.0422	AKR1C1/AKR1C2,IL18,KDELR3,LCN2,THBS1
EZH2		transcription regulator	-0.784	0.045	IGF2BP3,ITGA1,LCN2,RAB6A
ETV6-RUNX1		fusion gene/product	0.132	0.0215	ADM,CD164,LGALS1,OAS1
RELA		transcription regulator	0.747	0.022	AGT,CFTR,GSTA1,RGS1,TGM2
IgG		complex	-1	0.0235	ADM,LCN2,LGALS1,THBS1
LEP		growth factor	1.067	0.0253	AKR1C1/AKR1C2,AQP3,CROT,IL18,THBS1
HGF		growth factor	-1.117	0.0259	ITPR3,LCN2,RGS2,SEMA3A,THBS1
HNF4A		transcription regulator	1.982	0.0264	AGT,AKR1C1/AKR1C2,ALDH3A1,AQP3,CROT,F11R,GSTA1,LCN2,SEMA3C,SERPINA3,SYNJ2BP,TTR,UGT2A3
NUPR1		transcription regulator	-1.342	0.0291	ADM,CROT,IGF2BP3,ITPR3,SHROOM3
Vegf		group	1.342	0.0303	HMGCS2,IL18,ITPR3,LCN2,RGS2
CREB1		transcription regulator	0	0.0434	ADM,KDELR3,LCN2,NARF,RGS2
TP73		transcription regulator	0.194	0.0487	DRAM1,SERPINA3,THBS1,TTR
