# Supplementary material for: Targeting lysine-specific demethylase 1 (KDM1A/LSD1) impairs colorectal cancer tumorigenesis by affecting cancer cells stemness, motility, and differentiation
Source: Cell Death Discov. 2023 Jun 29;9:201. doi: 10.1038/s41420-023-01502-1 (PMC10310788; doi:10.1038/s41420-023-01502-1)
Supplement: Supplementary file 10 — Supplementary Table 3 [file 41420_2023_1502_MOESM10_ESM.xlsx]

## Sheet: Proteomic
Suppl. Table 3. P-value and log2FC values of the identified deregulated proteins
Name	Log2FC	P-value	Description
lyrm7	2.23	0.0199307	sp|Q5U5X0|LYRM7_HUMAN Complex III assembly factor LYRM7 OS=Homo sapiens GN=LYRM7 PE=1 SV=1
CDK1	1.91	0.0131406	Cyclin-dependent kinase 1 OS=Homo sapiens GN=CDK1 PE=1 SV=3
ATP5S	1.78	0.00410623	sp|Q99766|ATP5S_HUMAN ATP synthase subunit s, mitochondrial OS=Homo sapiens GN=ATP5S PE=1 SV=3
ARL1	1.73	0.0216566	sp|P40616-2|ARL1_HUMAN Isoform 2 of ADP-ribosylation factor-like protein 1 OS=Homo sapiens GN=ARL1
ALDH5A1	1.62	0.0372821	sp|P51649-2|SSDH_HUMAN Isoform 2 of Succinate-semialdehyde dehydrogenase, mitochondrial OS=Homo sapiens GN=ALDH5A1
LGALS1	1.23	0.000143432	sp|P09382|LEG1_HUMAN Galectin-1 OS=Homo sapiens GN=LGALS1 PE=1 SV=2
NUP210	1.11	0.00161805	sp|Q8TEM1|PO210_HUMAN Nuclear pore membrane glycoprotein 210 OS=Homo sapiens GN=NUP210 PE=1 SV=3
VIL1	1	0.00679169	sp|P09327|VILI_HUMAN Villin-1 OS=Homo sapiens GN=VIL1 PE=1 SV=4
TRMT112	0.99	0.0194825	Multifunctional methyltransferase subunit TRM112-like protein OS=Homo sapiens GN=TRMT112 PE=1 SV=1
KHDRBS1	0.98	0.0014047	sp|Q07666-2|KHDR1_HUMAN Isoform 2 of KH domain-containing, RNA-binding, signal transduction-associated protein 1 OS=Homo sapiens GN=KHDRBS1
MRPL1	0.97	0.0247158	sp|Q9BYD6|RM01_HUMAN 39S ribosomal protein L1, mitochondrial OS=Homo sapiens GN=MRPL1 PE=1 SV=2
TMSB10	0.95	8.75773e-05	sp|P63313|TYB10_HUMAN Thymosin beta-10 OS=Homo sapiens GN=TMSB10 PE=1 SV=2
LIMA1	0.91	0.041673	sp|Q9UHB6-4|LIMA1_HUMAN Isoform 4 of LIM domain and actin-binding protein 1 OS=Homo sapiens GN=LIMA1
UBA2	0.89	0.0135789	sp|Q9UBT2|SAE2_HUMAN SUMO-activating enzyme subunit 2 OS=Homo sapiens GN=UBA2 PE=1 SV=2
S100A10	0.84	0.0267802	sp|P60903|S10AA_HUMAN Protein S100-A10 OS=Homo sapiens GN=S100A10 PE=1 SV=2
PNKP	0.8	0.0215101	sp|Q96T60|PNKP_HUMAN Bifunctional polynucleotide phosphatase/kinase OS=Homo sapiens GN=PNKP PE=1 SV=1
CAPZA2	0.8	0.00192041	F-actin-capping protein subunit alpha-2 OS=Homo sapiens GN=CAPZA2 PE=1 SV=3
GLRX	0.79	0.0253549	sp|P35754|GLRX1_HUMAN Glutaredoxin-1 OS=Homo sapiens GN=GLRX PE=1 SV=2
HSPG2	0.7	0.0157228	sp|P98160|PGBM_HUMAN Basement membrane-specific heparan sulfate proteoglycan core protein OS=Homo sapiens GN=HSPG2 PE=1 SV=4
MTCH2	0.68	0.0125046	sp|Q9Y6C9|MTCH2_HUMAN Mitochondrial carrier homolog 2 OS=Homo sapiens GN=MTCH2 PE=1 SV=1
GCA	0.67	0.00441056	sp|P28676|GRAN_HUMAN Grancalcin OS=Homo sapiens GN=GCA PE=1 SV=2
TXNL1	0.65	0.0105841	Thioredoxin-like protein 1 OS=Homo sapiens GN=TXNL1 PE=1 SV=3
CAMK2D	0.62	0.0427278	sp|Q13557-10|KCC2D_HUMAN Isoform Delta 10 of Calcium/calmodulin-dependent protein kinase type II subunit delta OS=Homo sapiens GN=CAMK2D
TBCB	0.62	0.00761248	Tubulin-folding cofactor B OS=Homo sapiens GN=TBCB PE=1 SV=2
CORO1C	0.61	0.00855776	sp|Q9ULV4-2|COR1C_HUMAN Isoform 2 of Coronin-1C OS=Homo sapiens GN=CORO1C
UBE2I	0.6	0.0489423	SUMO-conjugating enzyme UBC9 OS=Homo sapiens GN=UBE2I PE=1 SV=1
ACSF2	0.56	0.0152665	sp|Q96CM8-3|ACSF2_HUMAN Isoform 3 of Acyl-CoA synthetase family member 2, mitochondrial OS=Homo sapiens GN=ACSF2
FLNA	0.55	0.0103939	sp|P21333-2|FLNA_HUMAN Isoform 2 of Filamin-A OS=Homo sapiens GN=FLNA
ERBIN	0.53	0.0260647	sp|Q96RT1-2|ERBIN_HUMAN Isoform 2 of Erbin OS=Homo sapiens GN=ERBIN
ALDH7A1	0.52	0.0256889	sp|P49419-2|AL7A1_HUMAN Isoform 2 of Alpha-aminoadipic semialdehyde dehydrogenase OS=Homo sapiens GN=ALDH7A1
AKR1C2	0.51	0.0330638	Aldo-keto reductase family 1 member C2 OS=Homo sapiens GN=AKR1C2 PE=1 SV=3
TSTD1	0.51	0.00112789	Thiosulfate:glutathione sulfurtransferase OS=Homo sapiens GN=TSTD1 PE=1 SV=3
HUWE1	0.51	0.022035	sp|Q7Z6Z7-2|HUWE1_HUMAN Isoform 2 of E3 ubiquitin-protein ligase HUWE1 OS=Homo sapiens GN=HUWE1
FAM3C	0.5	0.00488847	sp|Q92520|FAM3C_HUMAN Protein FAM3C OS=Homo sapiens GN=FAM3C PE=1 SV=1
GNAS	0.49	0.0452151	sp|Q5JWF2-2|GNAS1_HUMAN Isoform XLas-2 of Guanine nucleotide-binding protein G(s) subunit alpha isoforms XLas OS=Homo sapiens GN=GNAS
MIA3	0.49	0.0120354	Transport and Golgi organization protein 1 homolog OS=Homo sapiens GN=MIA3 PE=1 SV=1
FAM162A	0.48	0.0422117	sp|Q96A26|F162A_HUMAN Protein FAM162A OS=Homo sapiens GN=FAM162A PE=1 SV=2
ARF5	0.48	0.000453314	sp|P84085|ARF5_HUMAN ADP-ribosylation factor 5 OS=Homo sapiens GN=ARF5 PE=1 SV=2
WDR1	0.46	0.000387537	sp|O75083|WDR1_HUMAN WD repeat-containing protein 1 OS=Homo sapiens GN=WDR1 PE=1 SV=4
RBBP7	0.46	0.0458849	sp|Q16576-2|RBBP7_HUMAN Isoform 2 of Histone-binding protein RBBP7 OS=Homo sapiens GN=RBBP7
AKR1C3	0.45	0.0148662	sp|P42330|AK1C3_HUMAN Aldo-keto reductase family 1 member C3 OS=Homo sapiens GN=AKR1C3 PE=1 SV=4
LGALS4	0.42	0.00186382	Galectin-4 OS=Homo sapiens GN=LGALS4 PE=1 SV=1
ILF3	0.42	0.00901849	Isoform 3 of Interleukin enhancer-binding factor 3 OS=Homo sapiens GN=ILF3
ANXA11	0.41	0.000503668	sp|P50995-2|ANX11_HUMAN Isoform 2 of Annexin A11 OS=Homo sapiens GN=ANXA11
AP1B1	0.4	0.00495964	sp|Q10567-2|AP1B1_HUMAN Isoform B of AP-1 complex subunit beta-1 OS=Homo sapiens GN=AP1B1
NXN	0.4	0.0296294	sp|Q6DKJ4-3|NXN_HUMAN Isoform 3 of Nucleoredoxin OS=Homo sapiens GN=NXN
YME1L1	0.4	0.0425918	sp|Q96TA2|YMEL1_HUMAN ATP-dependent zinc metalloprotease YME1L1 OS=Homo sapiens GN=YME1L1 PE=1 SV=2
PGAM1	0.39	0.000214127	Phosphoglycerate mutase 1 OS=Homo sapiens GN=PGAM1 PE=1 SV=2
hla-a	0.38	0.0246199	HLA class I histocompatibility antigen, A-1 alpha chain OS=Homo sapiens GN=HLA-A PE=1 SV=1
JUP	0.37	0.0203609	Junction plakoglobin OS=Homo sapiens GN=JUP PE=1 SV=3
DDAH1	0.37	0.0245452	N(G),N(G)-dimethylarginine dimethylaminohydrolase 1 OS=Homo sapiens GN=DDAH1 PE=1 SV=3
GUSB	0.36	0.0281693	sp|P08236-2|BGLR_HUMAN Isoform 2 of Beta-glucuronidase OS=Homo sapiens GN=GUSB
AKR7A2	0.36	0.00757772	sp|O43488|ARK72_HUMAN Aflatoxin B1 aldehyde reductase member 2 OS=Homo sapiens GN=AKR7A2 PE=1 SV=3
SEPT7	0.36	0.0397177	Septin-7 OS=Homo sapiens GN=SEPT7 PE=1 SV=2
PAK1	0.36	0.00281229	Serine/threonine-protein kinase PAK 1 OS=Homo sapiens GN=PAK1 PE=1 SV=2
SEPT2	0.36	0.0192493	sp|Q15019-2|SEPT2_HUMAN Isoform 2 of Septin-2 OS=Homo sapiens GN=SEPT2
UGP2	0.35	0.00674779	Isoform 2 of UTP--glucose-1-phosphate uridylyltransferase OS=Homo sapiens GN=UGP2
EML4	0.34	0.0439163	sp|Q9HC35-2|EMAL4_HUMAN Isoform 2 of Echinoderm microtubule-associated protein-like 4 OS=Homo sapiens GN=EML4
ANXA4	0.34	0.00298428	sp|P09525|ANXA4_HUMAN Annexin A4 OS=Homo sapiens GN=ANXA4 PE=1 SV=4
GTF2I	0.33	0.0480119	General transcription factor II-I OS=Homo sapiens GN=GTF2I PE=1 SV=2
NASP	0.33	0.00685378	sp|P49321-3|NASP_HUMAN Isoform 3 of Nuclear autoantigenic sperm protein OS=Homo sapiens GN=NASP
IQGAP2	0.32	0.0275188	sp|Q13576-2|IQGA2_HUMAN Isoform 2 of Ras GTPase-activating-like protein IQGAP2 OS=Homo sapiens GN=IQGAP2
CAPG	0.31	0.0342404	Macrophage-capping protein OS=Homo sapiens GN=CAPG PE=1 SV=2
EWSR1	0.3	0.0416917	RNA-binding protein EWS OS=Homo sapiens GN=EWSR1 PE=1 SV=1
ARMC10	0.29	0.0114571	Armadillo repeat-containing protein 10 OS=Homo sapiens GN=ARMC10 PE=1 SV=1
SUB1	0.28	0.00230514	Activated RNA polymerase II transcriptional coactivator p15 OS=Homo sapiens GN=SUB1 PE=1 SV=3
GNA12	0.28	0.0123652	sp|Q03113|GNA12_HUMAN Guanine nucleotide-binding protein subunit alpha-12 OS=Homo sapiens GN=GNA12 PE=1 SV=4
ARPC1B	0.27	0.0300745	Actin-related protein 2/3 complex subunit 1B OS=Homo sapiens GN=ARPC1B PE=1 SV=3
ARPC5	0.27	0.0295564	sp|O15511|ARPC5_HUMAN Actin-related protein 2/3 complex subunit 5 OS=Homo sapiens GN=ARPC5 PE=1 SV=3
PDAP1	0.27	0.000511406	sp|Q13442|HAP28_HUMAN 28 kDa heat- and acid-stable phosphoprotein OS=Homo sapiens GN=PDAP1 PE=1 SV=1
HNRNPU	0.27	0.00591399	Heterogeneous nuclear ribonucleoprotein U OS=Homo sapiens GN=HNRNPU PE=1 SV=6
gnai3	0.27	0.0132437	sp|P08754|GNAI3_HUMAN Guanine nucleotide-binding protein G(k) subunit alpha OS=Homo sapiens GN=GNAI3 PE=1 SV=3
SRP9	0.26	0.0226957	Signal recognition particle 9 kDa protein OS=Homo sapiens GN=SRP9 PE=1 SV=2
GLO1	0.25	0.00650337	sp|Q04760-2|LGUL_HUMAN Isoform 2 of Lactoylglutathione lyase OS=Homo sapiens GN=GLO1
PPP2R1A	0.25	0.0150932	sp|P30153|2AAA_HUMAN Serine/threonine-protein phosphatase 2A 65 kDa regulatory subunit A alpha isoform OS=Homo sapiens GN=PPP2R1A PE=1 SV=4
FLNB	0.25	0.0172838	sp|O75369-2|FLNB_HUMAN Isoform 2 of Filamin-B OS=Homo sapiens GN=FLNB
KHSRP	0.25	0.0143356	sp|Q92945|FUBP2_HUMAN Far upstream element-binding protein 2 OS=Homo sapiens GN=KHSRP PE=1 SV=4
EIF6	0.25	0.00574311	Eukaryotic translation initiation factor 6 OS=Homo sapiens GN=EIF6 PE=1 SV=1
UBE2N	0.23	0.00493379	sp|P61088|UBE2N_HUMAN Ubiquitin-conjugating enzyme E2 N OS=Homo sapiens GN=UBE2N PE=1 SV=1
MYG1	0.23	0.0198065	sp|Q9HB07|MYG1_HUMAN UPF0160 protein MYG1, mitochondrial OS=Homo sapiens GN=C12orf10 PE=1 SV=2
DSTN	0.22	0.0462555	Destrin OS=Homo sapiens GN=DSTN PE=1 SV=3
NIPSNAP1	0.22	0.00846479	sp|Q9BPW8|NIPS1_HUMAN Protein NipSnap homolog 1 OS=Homo sapiens GN=NIPSNAP1 PE=1 SV=1
CBR1	0.21	0.041226	sp|P16152|CBR1_HUMAN Carbonyl reductase [NADPH] 1 OS=Homo sapiens GN=CBR1 PE=1 SV=3
TUBA1C	0.2	0.000468742	Tubulin alpha-1C chain OS=Homo sapiens GN=TUBA1C PE=1 SV=1
RPL27	0.18	0.0363242	60S ribosomal protein L27 OS=Homo sapiens GN=RPL27 PE=1 SV=2
SLC9A3R1	0.18	0.00478908	sp|O14745|NHRF1_HUMAN Na(+)/H(+) exchange regulatory cofactor NHE-RF1 OS=Homo sapiens GN=SLC9A3R1 PE=1 SV=4
RUVBL2	0.15	0.0084723	RuvB-like 2 OS=Homo sapiens GN=RUVBL2 PE=1 SV=3
PPA1	0.15	0.0238303	Inorganic pyrophosphatase OS=Homo sapiens GN=PPA1 PE=1 SV=2
HARS	0.11	0.0362528	Histidine--tRNA ligase, cytoplasmic OS=Homo sapiens GN=HARS PE=1 SV=2
PA2G4	-0.14	0.0301427	sp|Q9UQ80|PA2G4_HUMAN Proliferation-associated protein 2G4 OS=Homo sapiens GN=PA2G4 PE=1 SV=3
RPL10	-0.14	0.035177	60S ribosomal protein L10 OS=Homo sapiens GN=RPL10 PE=1 SV=4
RPS13	-0.16	0.0476768	40S ribosomal protein S13 OS=Homo sapiens GN=RPS13 PE=1 SV=2
UGDH	-0.16	0.000434557	sp|O60701|UGDH_HUMAN UDP-glucose 6-dehydrogenase OS=Homo sapiens GN=UGDH PE=1 SV=1
UGGT1	-0.19	0.0132244	UDP-glucose:glycoprotein glucosyltransferase 1 OS=Homo sapiens GN=UGGT1 PE=1 SV=3
CANX	-0.21	0.030659	Isoform 2 of Calnexin OS=Homo sapiens GN=CANX
ALDOA	-0.23	0.036902	Isoform 2 of Fructose-bisphosphate aldolase A OS=Homo sapiens GN=ALDOA
PDIA4	-0.23	0.00274039	sp|P13667|PDIA4_HUMAN Protein disulfide-isomerase A4 OS=Homo sapiens GN=PDIA4 PE=1 SV=2
ATP5O	-0.25	0.00740955	ATP synthase subunit O, mitochondrial OS=Homo sapiens GN=ATP5O PE=1 SV=1
rps23	-0.3	0.0445759	sp|P62266|RS23_HUMAN 40S ribosomal protein S23 OS=Homo sapiens GN=RPS23 PE=1 SV=3
WARS	-0.3	0.0384345	sp|P23381|SYWC_HUMAN Tryptophan--tRNA ligase, cytoplasmic OS=Homo sapiens GN=WARS PE=1 SV=2
KARS	-0.31	0.0123975	sp|Q15046|SYK_HUMAN Lysine--tRNA ligase OS=Homo sapiens GN=KARS PE=1 SV=3
HSP90B1	-0.31	0.00292368	sp|P14625|ENPL_HUMAN Endoplasmin OS=Homo sapiens GN=HSP90B1 PE=1 SV=1
PTBP2	-0.32	0.0181265	sp|Q9UKA9-2|PTBP2_HUMAN Isoform 2 of Polypyrimidine tract-binding protein 2 OS=Homo sapiens GN=PTBP2
TPD52L2	-0.35	0.0117553	sp|O43399-5|TPD54_HUMAN Isoform 5 of Tumor protein D54 OS=Homo sapiens GN=TPD52L2
iqgap1	-0.43	0.00957873	Ras GTPase-activating-like protein IQGAP1 OS=Homo sapiens GN=IQGAP1 PE=1 SV=1
ACAA2	-0.47	0.00927051	sp|P42765|THIM_HUMAN 3-ketoacyl-CoA thiolase, mitochondrial OS=Homo sapiens GN=ACAA2 PE=1 SV=2
ACSL1	-0.47	0.00735111	sp|P33121-2|ACSL1_HUMAN Isoform 2 of Long-chain-fatty-acid--CoA ligase 1 OS=Homo sapiens GN=ACSL1
AKR1B10	-0.48	0.00202836	Aldo-keto reductase family 1 member B10 OS=Homo sapiens GN=AKR1B10 PE=1 SV=2
SDHB	-0.48	0.00977787	sp|P21912|SDHB_HUMAN Succinate dehydrogenase [ubiquinone] iron-sulfur subunit, mitochondrial OS=Homo sapiens GN=SDHB PE=1 SV=3
PRDX3	-0.49	0.0460952	Thioredoxin-dependent peroxide reductase, mitochondrial OS=Homo sapiens GN=PRDX3 PE=1 SV=3
IARS	-0.49	0.0396956	sp|P41252|SYIC_HUMAN Isoleucine--tRNA ligase, cytoplasmic OS=Homo sapiens GN=IARS PE=1 SV=2
LMAN2	-0.51	0.0451076	Vesicular integral-membrane protein VIP36 OS=Homo sapiens GN=LMAN2 PE=1 SV=1
LAD1	-0.51	0.00369615	sp|O00515|LAD1_HUMAN Ladinin-1 OS=Homo sapiens GN=LAD1 PE=1 SV=2
YARS	-0.52	0.0496819	sp|P54577|SYYC_HUMAN Tyrosine--tRNA ligase, cytoplasmic OS=Homo sapiens GN=YARS PE=1 SV=4
PSAT1	-0.53	0.00932491	sp|Q9Y617|SERC_HUMAN Phosphoserine aminotransferase OS=Homo sapiens GN=PSAT1 PE=1 SV=2
CSPG4	-0.58	0.0395089	Chondroitin sulfate proteoglycan 4 OS=Homo sapiens GN=CSPG4 PE=1 SV=2
ITGA6	-0.58	0.00609457	sp|P23229-2|ITA6_HUMAN Isoform Alpha-6X1A of Integrin alpha-6 OS=Homo sapiens GN=ITGA6
NAP1L4	-0.6	0.0148585	sp|Q99733-2|NP1L4_HUMAN Isoform 2 of Nucleosome assembly protein 1-like 4 OS=Homo sapiens GN=NAP1L4
PSMA4	-0.64	0.0298319	sp|P25789|PSA4_HUMAN Proteasome subunit alpha type-4 OS=Homo sapiens GN=PSMA4 PE=1 SV=1
TBXAS1	-0.67	0.0138225	Thromboxane-A synthase OS=Homo sapiens GN=TBXAS1 PE=1 SV=3
P4HA1	-0.69	0.00483167	sp|P13674-2|P4HA1_HUMAN Isoform 2 of Prolyl 4-hydroxylase subunit alpha-1 OS=Homo sapiens GN=P4HA1
CHRAC1	-0.69	0.0120204	Chromatin accessibility complex protein 1 OS=Homo sapiens GN=CHRAC1 PE=1 SV=1
PYCR1	-0.71	0.00274061	sp|P32322-3|P5CR1_HUMAN Isoform 3 of Pyrroline-5-carboxylate reductase 1, mitochondrial OS=Homo sapiens GN=PYCR1
TOMM40	-0.72	0.00359921	Mitochondrial import receptor subunit TOM40 homolog OS=Homo sapiens GN=TOMM40 PE=1 SV=1
HMBS	-0.75	0.0359589	Isoform 2 of Porphobilinogen deaminase OS=Homo sapiens GN=HMBS
RASA1	-0.76	0.0333321	sp|P20936-2|RASA1_HUMAN Isoform 2 of Ras GTPase-activating protein 1 OS=Homo sapiens GN=RASA1
IPO9	-0.95	0.017902	sp|Q96P70|IPO9_HUMAN Importin-9 OS=Homo sapiens GN=IPO9 PE=1 SV=3
SUCLG2	-0.98	0.00340598	sp|Q96I99|SUCB2_HUMAN Succinate--CoA ligase [GDP-forming] subunit beta, mitochondrial OS=Homo sapiens GN=SUCLG2 PE=1 SV=2
NFKB1	-0.99	0.0182235	sp|P19838-2|NFKB1_HUMAN Isoform 2 of Nuclear factor NF-kappa-B p105 subunit OS=Homo sapiens GN=NFKB1
RRBP1	-1	8.50034e-05	sp|Q9P2E9-2|RRBP1_HUMAN Isoform 1 of Ribosome-binding protein 1 OS=Homo sapiens GN=RRBP1
ANXA7	-1.09	0.0456844	sp|P20073-2|ANXA7_HUMAN Isoform 2 of Annexin A7 OS=Homo sapiens GN=ANXA7
TARDBP	-1.14	0.0455379	sp|Q13148|TADBP_HUMAN TAR DNA-binding protein 43 OS=Homo sapiens GN=TARDBP PE=1 SV=1
GRPEL1	-1.31	0.0413237	sp|Q9HAV7|GRPE1_HUMAN GrpE protein homolog 1, mitochondrial OS=Homo sapiens GN=GRPEL1 PE=1 SV=2
ABCE1	-1.52	0.0101046	sp|P61221|ABCE1_HUMAN ATP-binding cassette sub-family E member 1 OS=Homo sapiens GN=ABCE1 PE=1 SV=1
SRP72	-1.55	0.0447927	Signal recognition particle subunit SRP72 OS=Homo sapiens GN=SRP72 PE=1 SV=3
TMED1	-1.57	0.00817139	Transmembrane emp24 domain-containing protein 1 OS=Homo sapiens GN=TMED1 PE=1 SV=1
