# Supplementary material for: Targeting lysine-specific demethylase 1 (KDM1A/LSD1) impairs colorectal cancer tumorigenesis by affecting cancer cells stemness, motility, and differentiation
Source: Cell Death Discov. 2023 Jun 29;9:201. doi: 10.1038/s41420-023-01502-1 (PMC10310788; doi:10.1038/s41420-023-01502-1)
Supplement: Supplementary file 11 — Supplementary Table 4 [file 41420_2023_1502_MOESM11_ESM.xlsx]

## Sheet: BPs and proteins
Suppl. Table 3. Clustering of deregulated proteins of the most represented biological process (proteins in red, upregulated; proteins in blue, downregulated).
Biological Process	Protein	Description
cytoskeleton organization	FLNA	An actin binding protein that has been associated with embryonic stem cell differentiation, metastasis and DNA damage.
	NUP210	A membrane-spanning glycoprotein that is a major component of the nuclear pore complex (NPC). NUP210 is involved in NPC disassembly and myoblast differentiation.
	VIL1	An actin-regularoty protein which plays a key role in microvilli formation and organization, which absorb and reabsorb nutrients in enterocytes and proximal tubule cells. Loss of Villin 1 is associated with poor differentiation in CRC.
	TMSB10	An actin-sequestering proteins that inhibits actin polymerization. B-thymosins are involved in several processes such as blood vessel formation, cell migration, and cancer metastasis.
	LIMA1	A cytoskeleton-associated protein that promotes the formation of stable actin filament structures. It is widely recognized as a tumor suppressor regulating EMT, cell migration, ciliation and endothelial cell dynamics.
	CAPZA2	A F-actin-capping protein which interacts with several calcium-binding proteins including S100A.
	IQGAP2	A Ras GTPase-activating-like protein. It is negatively associated with proliferative and metastatic abilities, representing a tumor suppressor.
	IQGAP1	A Ras GTPase-activating-like protein. It has been considered pro-tumorigenic and regulates cell proliferation, cell migration and metastasis formation.
	IPO9	A nuclear transport receptor for nuclear localization signals (NLS) in cargo substrates. Importin 9 is the nuclear import factor for actin.
	RASA1	A regulator of Ras GDP and GTP. It contributes to several processes involved in tumor formation.
establisment of cell polarity and secretion	ARL1	A GTP-binding protein that recruits several effectors, such as golgins and arfaptins to the trans-Golgi network, and modulates their functions at the Golgi complex.
	LGALS1, LGALS4	Belong to a family of β-galactoside-binding protein involved in a wide range of cellular processes. Galectin 1 and 4 are expressed in enterocytes and regulate the integrity of the villus and enhance the stabilization of lipid raft in the brush border.
	TPD52L2	A protein which plays a crucial role in membrane traffic and is highly expressed and linked to poor prognosis in several types of cancers.
	LMAN2	A type I transmembrane lectin required to protein trafficking through the Golgi Complex.
	ANXA7	A calcium-dependent phospholipid binding protein involved in Ca2+-dependent membrane fusion during exocytosis.
	TMED1	A transmembrane protein which is pivotal during anterograde and retrograde transport which are crucial in the secretion of biomolecules.
extracellular region	LAD1	A collagenous anchoring filament protein of basement membranes in epidermal cells and has been implicated in the progression of different cancers, including CRC.
	CSPG4	A chondroitin sulphate proteoglycan that enhances cell adhesion, proliferation, migration and is associated with the growth and progression of human tumours.
	ITGA6	An integrin commonly used to identify CSC populations in various tissues and plays an important role in sustaining the self-renewal of CSCs. Knockdown of ITGA6 impairs tumorigenic capabilities of various CRC cell lines.
	TBXAS1	A thromboxane synthase that metabolizes the cyclooxygenase product, prostanglandin H(2), into thromboxane A(2). It has been associated with cancer cell invasion capabilities and capable to sustain CRC growth.
metabolic process	AKR1C2, AKR1C3, AKR7A2	Aldo-keto reductase enzymes that catalyze the conversion of aldehydes and ketones to their corresponding alcohols.
	PGAM1	An enzyme that catalyzes the interconversion of 3-phosphoglycerate and 2-phosphoglycerate during glycolysis.
	CBR1	A reductase functioning as NADPH-dependent oxidoreductases with a wide specificity for carbonyl compounds, such as quinones, prostaglandins, and various xenobiotics. It is highly expressed in the intestine.
	ALDH7A1, ALDH5A1	Enzymes catalyzing the NAD(P)+-dependent oxidation of aldehydes to carboxylic acids. Aldehyde dehydrogenase play important roles in embryogenesis and development, neurotransmission, oxidative stress and cancer.
	AKR1B10	Aldo-keto reductase enzyme.
	PSAT1	An enzyme implicated in serine biosynthesis. PSAT1 is overexpressed in colon tumors and has been associated to colon cancer progression and chemoresistance.
DNA repair	PNKP	An end-processing enzyme that facilitates rejoining of DNA single- and double-strand breaks by DNA polymerases and ligases.
	UBA2	A SUMO-activating enzyme for the sumoylation of nuclear proteins involved in control of the DNA damage response, pre-mRNA splicing, ribosome biogenesis and chromatin remodeling and gene transcription.
	KHDRBS1	An RNA binding protein (RBP) that links signaling pathways to RNA processing and cytoskeletletal organization as a scaffold protein in response to different signals and reported to be be Required for DNA Damage Responses via Regulating Poly(ADP-ribosyl)ation.
	CHRAC1	A histone-fold protein that interacts with other histone-fold proteins to bind DNA in a sequence-independent manner. Its expression is associated with lung, ovarian and breast cancers.
	TARDBP	A member of hnRNP family which plays a role in DNA repair and nonhomologous DNA end joining (NHEJ). Loss of its activity contributes to accumulation of DNA damage and cell death.
Protein transport and synthesis	RRBP1	An endoplasmic reticulum membrane protein involved in the transportation and secretion of nascent proteins as well as in ER stress and unfolded protein response. Elevated RRBP1 is frequently observed in cancer, including CRC.
	SRP72	A component of the signal recognition particle (SRP), which is responsible for arresting translation of nascent proteins that are destined for the cell membrane or extracellular secretion.
	PYCR1	An enzyme catalyzing the NAD(P)H-dependent conversion of pyrroline-5-carboxylate to proline. It has been reported to confer resistance to oxidative and nutrient stress for cancer cell survival.
	YARS, KARS, WARS, IARS	Aminoacyl-tRNA synthetases (ARS), that catalyze the ligation of amino acids to their cognate transfer RNAs (tRNAs). They are frequently overexpressed in cancer, including CRC.
Mitochondrial function	LYRM7	A nuclear-encoded mitochondrial assembly factor which enables formation of the mature and functional mitochondrial respiratory chain complex III (CIII).
	ATP5S	The S subunit (also known as factor B) of mitochondrial F0 complex of ATP synthase. It is an essential component of the H+ channel of the F0 complex.
	GRPLEL1	A nucleotide exchange factor for mtHSP70, promoting its chaperone activity.
	TOMM40	The channel-forming subunit of the of the TOM complex that is essential for import of protein precursors into mitochondria. Silencing of TOMM40 in ovarian cancer reduced levels of ATP, cellular proliferation, proliferation and invasion.
RNA metabolic process	TRMT112	A tRNA methyltransferase activator subunit localized to both the nucleus and cytoplasm where acts as an activator of both rRNA/tRNA and protein methyltransferases.
	KHDRBS1	An RNA binding protein (RBP) that links signaling pathways to RNA processing and cytoskeletletal organization as a scaffold protein in response to different signals.
	ABCE1	A member of the ABC family originally described as an inhibitor of RNase L activity induced by viral infection. Involved in cancer progression, it has been reported to interact with filamin A to regulate tight-junction proteins and maintain barrier integrity in intestinal epithelial cells.
	RSP13 RPS23, RPL10	Involved in nonsense-mediated decay and traslation
	PTBP2	An RNA-binding protein which binds to intronic polypyrimidine tracts and mediates negative regulation of exons splicing.It is highly expressed in cancer cells.
